# Supplementary material for: Using the West Midlands CONCERT to characterise regional incidence of acute-onset post cataract surgery endophthalmitis
Source: Eye (Lond). 2020 Sep 1;35(6):1730–40. doi: 10.1038/s41433-020-01158-6 (PMC8169918; doi:10.1038/s41433-020-01158-6)
Supplement: Supplementary file 5 — Supplementary File 1 [file 41433_2020_1158_MOESM5_ESM.xlsx]

## Sheet: cases
Case	Demographical Data							Risk factors		Operative Data								Presentation Data			Initial Treatment							Microbiology							Additional Surgery					Visual Acuity Outcome
	Hospital	Hospital number	Postcode (1st half only)	Ethnicity	Gender	Age	ASA grade	Diabetes	Immunosuppression/steroids	Date and time of Phaco: dd/mm/yy hr:min	Angle of Section (0-360)	Topical Antibiotic pre/post-op	Intraoperative abx Used	Mode of Delivary of intraoperative abx	Intra-operative Steroids	Operative complications	2nd Operative complication	Date and time of Presentation: dd/mm/yy hr:min	AUTOMATIC COLUMN Time between phaco and presentation (days)	Other post-operative complications	Date and time of intravitreal abx: dd/mm/yy hr:min	AUTOMATIC COLUMN Time between presentation and ivit (days)	Initial Intravitreal Antibiotics	Initial Oral Antibiotics	Initial Topical Antibiotics	Systemic steroids	Topical steroids	Culture Sent	AC Tap Culture Result	Vitreous Tap Culture	AC Tap PCR result	Vitreous PCR result	Organisms grown if any (free text)	Sensitivities	Vitrectomy performed?	Vitrectomy date and time: dd/mm/yy hr:min	AUTOMATIC COLUMN Time between presentation and vity (days)	Subsequent antibiotics date and time: dd/mm/yy hr:min	Subsequent ivit antibiotics (if given)	logMAR pre-op BCVA	logMAR VA presentation	logMAR VA at decision to perform vitrectomy	logMAR 6 month VA	logMAR final VA	final VA date	VA other eye

## Sheet: lookup tables
Hospital	Gender	Ethnicity	Diabetes	ASA grade	Angle of section	Topical Antibiotic pre/post-op	Intraoperative abx Used	Mode of Delivary of intraoperative abx	Steroids	Operative complications	2nd Operative complication	VA at presentation	Other post-operative complications	Initial Intravitreal Antibiotics	Initial Oral Antibiotics	Initial Topical Antibiotics	Systemic steroids	Topical steroids	Culture Sent (Vitreous/ AC/ Both)	AC Tap Culture Result	Vitreous Tap Culture			Organisms grown if any	Sensitivities	Vitrectomy performed?	Vitrectomy date	Subsequent antibiotics date	Subsequent ivit antibiotics (if given)	logMAR pre-op BCVA	logMAR VA presentation	logMAR 6 month VA	logMAR final VA	final VA date	VA other eye
BMEC	Male	Asian/Asian British	Yes	I	Superior (inc superonasal and superotemporal)	Yes -chloramphenicol	Cef/Gent combination	Intracameral intra-op (in infusion)	None	Choroidal haemorrhage	Choroidal haemorrhage	NPL	Wound leak	Ceftazidime/Vancomycin	Ciprofloxacin	Chloramphenicol	None	None	Vitreous	not done	not done	not done	not done	free text	amikacin	Yes
Burton	Female	Black/African/Carribean/Black British	No	II	Temporal	Yes - other	Ceftazidime	Intracameral post-op	Intracameral	Corneal burn	Corneal burn	PL	Iris prolapse	Amikacin/Vancomycin	Other fluoroquinolone	Cefuroxime	Yes ≥ 40mg prednisolone same day	1 hourly dex/predforte same day	AC	no growth	no growth	negative	negative		ceftazidime	No
Coventry		Mixed/Multiple Ethnic Groups		III		No	Cefuroxime	Periocular/subtenon's/orbital floor	Subconj	Dropped nucleus	Iris damage from phaco	HM	Hypotony	Antifungals	Other	Gentamycin	Yes lower dose same day	2 hourly dex/predforte same day	Both	Staphylococcus aureus	Staphylococcus aureus	18s	18s		ceftriaxone
Good Hope		Other Ethnic Group		IV			Gentamycin	Subconj		Endothelial damage	None	CF		Other		Cef/Gent	Yes ≥ 40mg prednisolone after 24 hrs	≤QDS dex/predforte same day	Both + PCR	Other staphylococcus	Other staphylococcus	16s	16s		cefuroxime
Hereford		White		V			None			Iris damage from phaco	Rhexis tear out WITH vitreous loss	1/60				Ciprofloxacin	Yes lower dose after 24 hrs	1 hourly dex/predforte after 24 hours	Vitreous + PCR	Streptococcal species	Streptococcal species	18s + specific organism	18s + specific organism		chloramphenicol
Sandwell							Vanc/Gent combination			None	Rhexis tear out WITHOUT vitreous loss	2/60				Cef/cipro		2 hourly dex/predforte after 24 hours	AC + PCR	Pseudomonas	Pseudomonas	16s + specific organism	16s + specific organism		ciprofloxacin
Shrewsbury							Vancomycin			PC rupture WITH vitreous loss	Zonule dialysis WITH vitreous loss	3/60						≤QDS dex/predforte after 24 hours		Fungal	Fungal				clarithromycin
Solihull										PC rupture WITHOUT vitreous loss	Zonule dialysis WITHOUT vitreous loss	4/60								Other	Other				clindamycin
Stoke										Rhexis tear out WITH vitreous loss		5/60													erythromycin
UHB										Rhexis tear out WITHOUT vitreous loss		6/60													flucloxacillin
Wolverhampton										Zonule dialysis WITH vitreous loss		6/36													gentamycin
										Zonule dialysis WITHOUT vitreous loss		6/24													levofloxacin
												6/18													ofloxacin
												6/12													penicillin
												6/9													vancomycin
												6/6
												6/5
												6/4
